# Supplementary material for: Rolling circle amplification of synthetic DNA accelerates biocatalytic determination of enzyme activity relative to conventional methods
Source: Sci Rep. 2020 Jun 24;10:10279. doi: 10.1038/s41598-020-67307-9 (PMC7314814; doi:10.1038/s41598-020-67307-9)
Supplement: Supplementary file 2 — Supplementary Data. [file 41598_2020_67307_MOESM2_ESM.xlsx]

## Sheet: Sheet1
ID	cDNA insert into pET24b (includes N-terminal 6xHis and TEV protease site, MGHHHHHHENLYFQG)	Translated protein	BLAST match (100%)
Nit1	ATGGGTCACCACCACCACCACCACGAAAATCTGTACTTCCAGGGTATGAAAGTTGCGGTTGTTCAAATGGAAAGCAGCACGGATCGCGAGAAAAACATTGAAGCCAGCTATCGCCTGCTGGAAAAAGCAAAAAATTCTGATCTGGTGGTTTTTCCGGAATATCAGATTTACGCACCGGCTTTCGATGGCAAAGATGACATGAAAACCATCAGTGAACCGCTGGACGGTAAATTCGTTAAATCAATCACGGAAATCGCCCGCAGTGAATCCCAGAAAATTATCCTGAACATTCCGGAACGTAACCAATACAACCTGAAACCGTTCAACACCGCTATTTACATCGATGAACTGGGCCTGATCCTGAAATATCGTAAACTGCACCTGTTTGATGCCTTTGGC…	MGHHHHHHEN LYFQGMKVAV VQMESSTDRE KNIEASYRLL EKAKNSDLVV FPEYQIYAPA FDGKDDMKTI SEPLDGKFVK SITEIARSES QKIILNIPER NQYNLKPFNT AIYIDELGLI LKYRKLHLFD AFGFRESSVF EKGDARPAIF NGSGDPLGVL ICYDLRFPEP ARMLALDGAK LIIYQAGWFA GERKYDQWKT LLKARAMENG VFVIGAAQTG HRFTGHSMVI SPYGDVLAEM GTDEGVITFD IDFSLVEKYR EEVPVLKHRR TDVYDVLDVD AFKLI*	amidohydrolase [Thermoplasma acidophilum]. ACCESSION WP_010901615
Nit2	ATGGGTCATCACCACCACCACCACGAAAATCTGTACTTCCAGGGTATGGTCAAAGTCGCCTATGTCCAAATGAATCCGCAAATCCTGGAACCGGATAAAAACTACTCAAAAGCCGAAAAACTGATCAAAGAAGCTTCGAAACAGGGCGCGCAACTGGTGGTTCTGCCGGAACTGTTCGATACGGGTTACAATTTTGAAACCCGCGAAGAAGTGTTCGAAATTGCACAGAAAATCCCGGAAGGCGAAACCACGACCTTTCTGATGGATGTTGCGCGTGACACGGGTGTGTATATCGTTGCGGGCACCGCCGAAAAAGATGGTGACGTCCTGTACAACAGCGCAGTCGTGGTTGGTCCGCGTGGTTTCATTGGCAAATATCGCAAAATCCACCTGTTTTAT…	MGHHHHHHEN LYFQGMVKVA YVQMNPQILE PDKNYSKAEK LIKEASKQGA QLVVLPELFD TGYNFETREE VFEIAQKIPE GETTTFLMDV ARDTGVYIVA GTAEKDGDVL YNSAVVVGPR GFIGKYRKIH LFYREKFFFE PGDLGFRVFD LGFMKVGVMI CFDWFFPESA RTLALKGADV IAHPANLVMP YAPRAMPIRA LENKVYTVTA DRVGEERGLK FIGKSLIASP KAEVLSMASE TEEEVGVAEI DLYLVRNKRI NDLNDIFKDR REEYYFR*	apolipoprotein N-acyltransferase [Pyrococcus abyssi]. ACCESSION WP_010868514
Nit3	ATGGGCCACCACCACCACCACCACGAAAATCTGTACTTCCAAGGCATGACGGTCCACAAAAAACAATATAAAGTTGCGGCAGTCCAGGCGGCCCCGGCGTTTCTGGATCTGGAAGCCGGCGTGGCGAAAGCCATTGGTCTGATCGCGCAGGCAGCTGCGGAAGGCGCTTCACTGGTTGCGTTCCCGGAAGCATGGCTGCCGGGTTATCCGTGGTGGATCTGGCTGGATTCGCCGGCGGGCGGTATGCGTTTTGTCCAGCGCAACTTCGACAATGCCCTGGAAGTGGGCAGCGAACCGTTTGAACGTCTGTGCCGCGCCGCAGCTCAGCATAAAATTTATGTGGTTCTGGGCTTCACCGAACGTTCCGGCGGTACGCTGTACCTGGCACAAGCTATTATC…	MGHHHHHHEN LYFQGMTVHK KQYKVAAVQA APAFLDLEAG VAKAIGLIAQ AAAEGASLVA FPEAWLPGYP WWIWLDSPAG GMRFVQRNFD NALEVGSEPF ERLCRAAAQH KIYVVLGFTE RSGGTLYLAQ AIIDDCGRVV ATRRKLKPTH VERSVYGEGD GSDLAVHDTT LGRLGALCCA EHIQPLSKYA MYAQHEQVHI AAWPSFSVYR GAAFQLSAQA NNAASQVYAL EGQCFVLAPC APVSKEMLDE LIDSPAKAEL LLEGGGFAMI YGPDGAPLCT PLAETEEGIL YADIDLGVIG VAKAAYDPVG HYSRPDVLRL LVNREPMTRV HYVQPQSLPE TSVLAFGAGA DAIRSEENPE EQG…	NitA [Pseudomonas fluorescens]. ACCESSION AAW79573
Nit4	ATGGGCCACCACCACCACCACCACGAGAACCTGTATTTTCAGGGCATGCACAACAAGGTACGAGTAGCCGCCGTACAGGCCGAGTGCTGCTATTTTGATCTGCAGGCCGCCGTAGAGAAGACTTGCAAGCTGATTGTACAGGCCGCCTCTAAGGGCTGCGATATGGTAGCCTTTCCAGAGGTATGGATTCCATGCTATCCAGGCTGGATTTGGCAGCGACCAATTGATTTTGAGATGGTAGGCGATTATATGAAGAACTCTCTGAAGATTGATTCTCCAGAGATGGAGCGAATTTGCGCCTGCGCCGGCGAGAACCGAATTTCTGTAATGCTGGGCTTTTCTGAGAACTATGATAACTCTCTGTATCTGGCCCAGGCCTTTATTGGCAAGGATGGCAAG…	MGHHHHHHEN LYFQGMHNKV RVAAVQAECC YFDLQAAVEK TCKLIVQAAS KGCDMVAFPE VWIPCYPGWI WQRPIDFEMV GDYMKNSLKI DSPEMERICA CAGENRISVM LGFSENYDNS LYLAQAFIGK DGKIKMNRRK IKPTHVERTL YGDGSGASLL NVVDEPGVGR VGGLSCWEHS QPLLRYHTYS QGEDIHVAAW PPMNYYKSFP EGSALWSQCR EGAHNLSTTH AIEGNCFVVL ASSFFTKEGV DRMQLGDGKL YHIGGGGCAA IIAPDGRKLT EDLGEEEEGL LIADCDPDEI LKVKAMLDVH GHYSRPDLLW LGVDYREKKQ VRAEGAENPL LS*	carbon-nitrogen hydrolase [Aureobasidium melanogenum CBS 110374]. ACCESSION KEQ58380
Nit5	ATGGGCCACCACCACCACCACCACGAGAACCTGTATTTTCAGGGCATGGATTCTCAGACTCAGTCTGTAGATCAGCAGCAGCAGGAGGAGGAGAACGAGCAGCGACCATTTCTGCCAGAGAACGCCGAGGAGGAGGGCGGCCCAACTTCTCTGCAGCCATCTAAGAAGCGACGACGATATAAGGGCGATCGACACATTAAGGTAGATGGCCGAGATCGACGAATTCGAATTCCACTGACTTGCTGCTCTGGCCTGTTTCGACTGACACGAGAGATGGGCCACCGAACTAACGGCGAGACTATTCAGTGGCTGCTGCAGCAGACTCGACCAGATCTGGTACCACCAGATCCAGTAACTCACCCAACTCTGCTGTTTGCCTCTGCCCCAGCCTATATGGAG…	MGHHHHHHEN LYFQGMDSQT QSVDQQQQEE ENEQRPFLPE NAEEEGGPTS LQPSKKRRRY KGDRHIKVDG RDRRIRIPLT CCSGLFRLTR EMGHRTNGET IQWLLQQTRP DLVPPDPVTH PTLLFASAPA YMEKGRVRAT VVQASTVFFD TPATLDKAER LIAGSAAYGS QLVVFPEAFV GGYPRGFPFE SPNEDNQELP KYHASAIEVP GIQMYCAPTA DAREEWRASM IHIAIEGRCF VLSANQFCRR KDYSLPLKCI DGDSNSDLLD TIVCSGGSVI VSPSGTILAG PNYQGESLIS ADLDLEEITR AKLEFGEVGL GMGPDSVGWS ANKPNLVLYQ TAVKTEAFVD LS*	hypothetical protein B456_009G398700 [Gossypium raimondii]. ACCESSION KJB62048 LONGER than KJB62045
Nit6	ATGGGCCACCACCACCACCACCACGAGAACCTGTATTTTCAGGGCATGACTAAGGTACGAGTAGGCGCCGTACAGGCCGAGCCAGTATGGAACGATCTGCAGGGCTCTGTAGCCAAGACTATTAAGCTGATTAAGGAGGCCGGCGAGAAGGGCATTAACGTACTGGGCTTTCCAGAGGTATGGATTCCAGGCTATCTGTGGTCTATGTGGACTAACTCTCCAATTGATAACGTACAGCTGCTGCACGAGTATATGGCCAACTCTCTGGTACGAAACTCTCCAGAGATGGATGCCATTCGAGCCGCCGTACGAGAGGCCGGCATTTTTATTGTACTGGGCTATTCTGAGCGAGATGCCGGCTCTATTTATATGGCCCAGTCTTTTATTTCTCCAGAGGGC…	MGHHHHHHEN LYFQGMTKVR VGAVQAEPVW NDLQGSVAKT IKLIKEAGEK GINVLGFPEV WIPGYLWSMW TNSPIDNVQL LHEYMANSLV RNSPEMDAIR AAVREAGIFI VLGYSERDAG SIYMAQSFIS PEGEIVHHRR KLKPTHVERS IWGDSQADSL KTVVDSPFGK IGGLNCWEHL QPLLRYYEYE QGVQIHVASW PAMFPMTKSV PWGFCATGDG SKLASQFMAI EGQTFVLACT QILTKENLAK QNLVEEGIIQ VPGGGFAMIF GPDGSPLVEA PPPGVECVLQ ADIDLQNIDY AKAMADPVGH YSRPDLLQLR VNKTAAKCVV DME*	nitrilase [Aspergillus fumigatus var. RP-2014]. ACCESSION KEY79035
Nit7	ATGGGCCACCACCACCACCACCACGAGAACCTGTATTTTCAGGGCATGGATTCTCAGACTCAGTCTGTAGATCAGCAGCAGCAGGAGGAGGAGAACGAGCAGCGACCATTTCTGCCAGAGAACGCCGAGGAGGAGGGCGGCCCAACTTCTCTGCAGCCATCTAAGAAGCGACGACGATATAAGGGCGATCGACACATTAAGGTAGATGGCCGAGATCGACGAATTCGAATTCCACTGACTTGCTGCTCTGGCCTGTTTCGACTGACACGAGAGATGGGCCACCGAACTAACGGCGAGACTATTCAGTGGCTGCTGCAGCAGACTCGACCAGATCTGGTACCACCAGATCCAGTAACTCACCCAACTCTGCTGTTTGCCTCTGCCCCAGCCTATATGGAG…	MGHHHHHHEN LYFQGMDSQT QSVDQQQQEE ENEQRPFLPE NAEEEGGPTS LQPSKKRRRY KGDRHIKVDG RDRRIRIPLT CCSGLFRLTR EMGHRTNGET IQWLLQQTRP DLVPPDPVTH PTLLFASAPA YMEKGRVRAT VVQASTVFFD TPATLDKAER LIAGSAAYGS QLVVFPEAFV GGYPRGFPFE SPNEDNQELP KYHASAIEVP GRYLGKHRKL MRSASECVVW CSGEKSSLPL YRTAIGKVGG LLYLDNRIPS LRTELYAKGI QMYCAPTADA REEWRASMIH IAIEGRCFVL SANQFCRRKD YSLPLKCIDG DSNSDLLDTI VCSGGSVIVS PSGTILAGPN YQGESLISAD LDL…	hypothetical protein B456_009G398700 [Gossypium raimondii]. ACCESSION KJB62045
Nit8	ATGGGCCACCACCACCACCACCACGAGAACCTGTATTTTCAGGGCATGAACATGACTCCACTGCGAGTAGCCGTAGTACAGGCCGGCACTTCTCTGTTTGATACTCCAAAGACTCTGGAGCGAATGCAGGCCCACTGCGAGGCCGCCGCCGCCCTGGGCGTAAAGCTGGTAGTATTTCCAGAGGCCTATATTGGCGGCTATCCAAAGGGCCTGACTTTTGGCGCCGTAATGGGCTCTCGATTTCCAGAGGGCCGAGAGGAGTATCTGCGATATTGGAAGTCTGCCATTATGGTACCAGGCCCAGAGACTGTACAGATTGGCTCTTTTGCCGCCACTATGAAGGCCCACATTGTAGTAGGCGTAATTGAGAAGGAGGGCGCCACTCTGTATTGCACTGCC…	MGHHHHHHEN LYFQGMNMTP LRVAVVQAGT SLFDTPKTLE RMQAHCEAAA ALGVKLVVFP EAYIGGYPKG LTFGAVMGSR FPEGREEYLR YWKSAIMVPG PETVQIGSFA ATMKAHIVVG VIEKEGATLY CTALFFGPDG ALLGKHRKLM PTATERLVWG QGDGSTLPVF ETEAGRLGAA ICWENYMPAL RQSLYAQGIN VWCAPTVDER DIWQASMRHI AYEGRTFVLS ACQYMTRADA PEQYECHQGH NPETVLIKGG SVIVNPFGEI IAGPVYDREA ILTADIDLDD VIRAKYDLDV AGHYARPDVF SLQVDTTAKT PVAFTTQETG PLSLPDAIE*	nitrilase [Acetobacter orientalis 21F-2]. ACCESSION GAN66474
Nit9	ATGGGCCACCACCACCACCACCACGAGAACCTGTATTTTCAGGGCATGGCCGCCCCAATTCGAGTAGCCGTAACTCAGGCCGAGCCAGTATATCTGGATCTGGCCGCCTCTGTAAAGAAGGCCTGCGGCCTGATTGCCGAGGCCGCCCAGAACGGCGCCAAGCTGGTAGCCTTTTCTGAGTGCTGGCTGCCAGGCTATCCAGGCTGGATTTGGGCCCGACCAGTAGATTTTGAGCTGCAGACTCGATATATTTATAACGCCCTGCCAATTGAGTCTGAGGCAATGGCCGCCGTAAAGGCCACTGCCCGAGAGCACTCTATTGCCGTAGTACTGGGCTTTGCCGAGCAGTCTCCATCTCACTCTGTATATATTTCTCAGGCCATTATTTCTCCACAGGGC…	MGHHHHHHEN LYFQGMAAPI RVAVTQAEPV YLDLAASVKK ACGLIAEAAQ NGAKLVAFSE CWLPGYPGWI WARPVDFELQ TRYIYNALPI ESEAMAAVKA TAREHSIAVV LGFAEQSPSH SVYISQAIIS PQGEVLMHRR KVKPTHMERT VFGDGSGADL DNVVEVDFGP EHGKIKVGCL ACWEHTQPLL KYHTISQGEA IHVSMWPPID PTTGVDHPGL FSMTAEGCEV LSQAYAMEST AYVLHSTSVC TQKGIDVLKT QEGLSCRQPG GGHSCVIAPD GRRLTPALGD GKADTEGIVY CDLDLTKAVA TRGFLDIVGH YSRPDLLWLG VDKQQKEVVV AKQTKPATEV VEQATEA*	Aliphatic nitrilase-like protein [Acremonium chrysogenum ATCC 11550]. ACCESSION KFH48927
Nit10	ATGGGCCACCACCACCACCACCACGAGAACCTGTATTTTCAGGGCATGGCCACTCCACAGAAGCTGAAGGTATCTGTAGCCCAGACTGCCTGCCAGGCCTATGATCTGGAGGCCACTCTGGCCAAGCTGGAGGAGCTGACTCACTTTGCCCGAAGCCGAGATGGCTCTCAGCTGATTGTATTTCCAGAGGCCTTTATTGGCGGCTATCCAAAGCTGGCCACTTTTGGCGCCGTAGTAGGCGAGCGAACTCCAGAGGGCCGAGATGAGTTTCTGCGATATCACTCTGCCGCCATTGAGGTATCTGCCACTGCCCCAGCCATTGCCCGAATTGCCGCCATTTCTAAGTCTACTGGCGTATTTCTGGTAGTAGGCGTAATTGAGCGAGAGGGCGGCTCTCTG…	MGHHHHHHEN LYFQGMATPQ KLKVSVAQTA CQAYDLEATL AKLEELTHFA RSRDGSQLIV FPEAFIGGYP KLATFGAVVG ERTPEGRDEF LRYHSAAIEV SATAPAIARI AAISKSTGVF LVVGVIEREG GSLYCTQVFI DPEVGYIAKH RKLAPTASER LIWGQGDGST LHVLEQSFGD VKAKVSGAVC WENYMPLLRH YYYSKGTQIH CVSTVDARPV WQNTMIHIAL EGRCFVLSAC QWAEEKDYPQ DHAVRDAANR DPGNVMIAGG SVIVDPLGQV LAGPLLKGEG VLSAEIDLNE CVRGKFDLDV VGHYARPDVF GFTANV*	carbon-nitrogen hydrolase [Cylindrobasidium torrendii FP15055 ss-10]. ACCESSION KIY65145
Nit11	ATGGGCCACCACCACCACCACCACGAGAACCTGTATTTTCAGGGCATGACTGAGATTAACAACGTACGAGTAGCCGTAGTACAGGCCGAGCCAGCCTGGATGGATCTGCAGGCCTCTGTAAAGAAGGCCTGCCGACTGATTGAGGATGCCGCCGCCGGCGGCGCCCAGCTGGTATCTTTTCCAGAGTGCTTTATTCCAGGCTATCCATGCTGGATTTGGACACGAGCCGTAGATCCATGCATGGTAACTAAGTATATTAAGAACTCTCTGAAGATTGAGTCTCACGAGATGGATACTATTCGACAGACTGCCGCCGCCAACAACATTGATGTAGTACTGGGCTTTTCTGAGAACGATGGCAACTCTCTGTATATGGCCCAGACTCTGATTGCCGGCGCC…	MGHHHHHHEN LYFQGMTEIN NVRVAVVQAE PAWMDLQASV KKACRLIEDA AAGGAQLVSF PECFIPGYPC WIWTRAVDPC MVTKYIKNSL KIESHEMDTI RQTAAANNID VVLGFSENDG NSLYMAQTLI AGANGEILMK RHKLKPTHLE RTIFGDASGS SLLNVTNLPY GNVGALQCWE HIQPLLKYHT FLQREEIHVS AWPPLDKHKA DGPGLWGMSR EGCIGQSQQY ALEGSTFVTH TTAVISTAGI KTMGTESGMI FNIAGGGCSA VFRPDGRCLS KPLPENEEGL VYANLDMDLI LASRSFVDAC GHYSRPDMLW LGVDSREKSH MRDHENMTFK KPSESPRLAF SRPAVHLDSD TAV…	hypothetical protein V500_00604 [Pseudogymnoascus sp. VKM F-4518 (FW-2643)]. ACCESSION KFZ01821
Nit12	ATGGGCCACCACCACCACCACCACGAGAACCTGTATTTTCAGGGCATGAAGGATAAGCTGAAGGCCGCCGTAGTACAGGATTCTTCTATTCCATTTGATGCCGAGAAGACTGCCCGAAAGGCCTGCCGACTGATTGAGGAGGCCGCCTCTAACGGCGCCGAGCTGGTAGTATTTCCAGAGGCCTTTCTGGGCACTTATCCAAAGGGCCTGACTTTTGATTCTCCAGTAGGCAAGCGACACCCAGAGGGCCGACGAGATTATCTGAAGTATTATGATGGCGCCGTAGAGATTGATGGCGCCGAGATTGATGATATTGTATCTACTGCCCGAGAGAACAACATTTTTGTAGTAATGGGCATTATTGAGAAGGGCGGCTCTACTCTGTATTGCACTGTAGTA…	MGHHHHHHEN LYFQGMKDKL KAAVVQDSSI PFDAEKTARK ACRLIEEAAS NGAELVVFPE AFLGTYPKGL TFDSPVGKRH PEGRRDYLKY YDGAVEIDGA EIDDIVSTAR ENNIFVVMGI IEKGGSTLYC TVVFIDPESG VVGKRRKLMP TGSERLVWGF GDGSTLDVVE SDLGAIGAVI CWENYMPSLR AAMYGQGVEI YCAPTADDRD TWVSTMQHIA MEGRCFVLSS CQFLKRGDFE EDYRCTLSDN PEEVLMRGGS MVVGPLGEII SGPVYNENTI IYADIDRDTL VKSKLDFDPV GHYSRPDVLS VHVDKEEKKA VHY*	nitrilase [Halomonas meridiana]. ACCESSION WP_044630784
Nit13	ATGGGCCACCACCACCACCACCACGAGAACCTGTATTTTCAGGGCATGTCTTCTAAGACTACACGAGTAGCCGTAACTCAGGCCGAGCCAGAGTGGCTGGATCTGGCCGCCGGCGTAGTAAAGACTTGCTCTCTGATTGCCGAGGCCGCCCAGAACGGCGCCAAGCTGATTGCCTTTCCAGAGTGCTGGATTCCAGGCTATCCATGCTGGATTTGGAGCCGACTGCTGGATGTAGAGCTGAACGTAGCCTATATTAAGAACTCTATTACTCTGGATTCTCCAGAGATGAACCAGATTCAGGAGTGCGCCAAGTCTCACTCTATTGCCGTATCTCTGGGCTTTTCTGAGAACGATAACAACTCTGTATATATTGCCCAGGTAATGATTGGCGGCGATGGC…	MGHHHHHHEN LYFQGMSSKT TRVAVTQAEP EWLDLAAGVV KTCSLIAEAA QNGAKLIAFP ECWIPGYPCW IWSRLLDVEL NVAYIKNSIT LDSPEMNQIQ ECAKSHSIAV SLGFSENDNN SVYIAQVMIG GDGEIKSHRR KMKPTHMERT IFGDASGECF SSVVELPFGR VGALSCWEHI QPLLKYFMIS QGEDIHVSAW PSLTPHTGKA DLWSMSAEGC HSLSQTYAVE SQSFVLHCTA VITEKGVKAM NTSGGILMSS PGGGSSAVFG PDGRRLTEPI DSTTEGLIYA DLDMNQIVAT KIFADATGHY SRPDLMSLNV CRKVKKMVQS DTETAVTNVE E*	hypothetical protein PEX1_038830 [Penicillium expansum]. ACCESSION KGO60465
Nit14	ATGGGCCACCACCACCACCACCACGAGAACCTGTATTTTCAGGGCATGGTAATTGATGTAGCCACTATGTCTTATGTAGCCATTGTACAGGCCGGCTCTATTCTGTATGATACTGTAGCCACTCTGGATAAGCTGGAGAACCTGACTAAGGAGGCCGCCACTAACGGCGCCAAGCTGATTGTATTTCCAGAGGCCTTTGTAGGCGGCTATCCAAAGGGCCTGGATTTTGGCATTGTAACTGGCACTCGATCTTCTGAGGGCCGAGAGGAGTTTCGACGATATTATGATTCTGCCATTGAGGAGCACGGCTCTGAGTCTAAGCGAATTTCTGAGATTGCCGCCATTTATGATGTATTTATTGTAGTAGGCGTAGTAGAGCGACACGGCGATACTGTATCT…	MGHHHHHHEN LYFQGMVIDV ATMSYVAIVQ AGSILYDTVA TLDKLENLTK EAATNGAKLI VFPEAFVGGY PKGLDFGIVT GTRSSEGREE FRRYYDSAIE EHGSESKRIS EIAAIYDVFI VVGVVERHGD TVSKIDNRFF LLVFFYAPNG YLGKHRKLMP TAMERCIWGN GDGSTMPVYN TAVGKIGAAI CWENYMPMYR MTLYNKGIEL YLACTVDDRE TWLPTMRMIA LEGRCYVISS AQFLTSSAYP EDHPMRMKHG QDKVSKITHS ISYIMFPILI RGGSCAIDPL GNVLVQPDFT KELIHYVHVD LSRIACAKMD MDTVGHYSRP EVFQLIVNEK PFLPVVEQ*	hydrolase, carbon-nitrogen family [Dictyocaulus viviparus]. ACCESSION KJH52873
Nit15	ATGGGCCACCACCACCACCACCACGAGAACCTGTATTTTCAGGGCATGGTACGAGTAGCCGTAACTCAGGCCGAGCCAGTATGGCTGGATCTGAAGGCCACTGTAGAGAAGACTTGCCACCTGATTGCCGAGGCCGCCGAGAACGGCGCCCAGCTGATTACTTTTCCAGAGTGCTGGATTCCAGGCTATCCAGCCTGGATTTGGAGCCGACCAGTAGATCCAGCCATGACTTCTCTGTATATTCAGAACTCTCTGTCTGTAGATTCTCCAGAGATGGAGAAGATTAAGGATTGCGCCGGCAAGCACAAGATTATTGTAGTACTGGGCTTTACTGAGAACATTCACCACTCTCTGTATATTTCTCAGGCCATTATTGGCGATGATGGCAAGATTCTGACT…	MGHHHHHHEN LYFQGMVRVA VTQAEPVWLD LKATVEKTCH LIAEAAENGA QLITFPECWI PGYPAWIWSR PVDPAMTSLY IQNSLSVDSP EMEKIKDCAG KHKIIVVLGF TENIHHSLYI SQAIIGDDGK ILTIRKKIKA THMERTIFGD SRHDCLSSVV PTSVGRVGAL SCWEHIQPLL KYHTYLQREQ IHVAAWPPLF DHDPKGSLYS MSREGTAVLS QTYAMESQAF VLHTTAVLTE AGNAKMKLGE GSMMKGPGGG SSAIFGPDGR KLSTDIPPTE EGILYATLDL DEIIQSRQFI DVCGHYSRPD LLWLGVDESA KPHVKNGI*	Carbon-nitrogen hydrolase [Penicillium italicum]. ACCESSION KGO74614
Nit16	ATGGGCCACCACCACCACCACCACGAGAACCTGTATTTTCAGGGCATGGAGAACGCCATGACTAAGGTAGCCATTATTCAGCGACCACCAGTACTGCTGGATCGATCTGCCACTATTGCCCGAGCCGTACAGTCTGTAGCCGAGGCCGCCGCCGCCGGCGCCTCTCTGATTGTACTGCCAGAGTCTTTTATTCCAGGCTATCCATCTTGGATTTGGCGACTGGCCGCCGGCAAGGATGGCGCCGTAATGGGCCAGCTGCACACTCGACTGCTGGCCAACGCCGTAGATATTGCCAACGGCGATCTGGGCGAGCTGTGCGAGGCCGCCCGAGTACACGCCGTAACTATTGTATGCGGCATTAACGAGTGCGATCGATCTACTGGCGGCGGCACTCTGTAT…	MGHHHHHHEN LYFQGMENAM TKVAIIQRPP VLLDRSATIA RAVQSVAEAA AAGASLIVLP ESFIPGYPSW IWRLAAGKDG AVMGQLHTRL LANAVDIANG DLGELCEAAR VHAVTIVCGI NECDRSTGGG TLYNSVVVIG ADGAVLNRHR KLMPTNPERM VHGFGDASGL RAVDTPVGRV GALICWENYM PLARYSLYAQ GVEIYIAPTY DTGEGWISTM RHIALEGRCW VLGSGTALRG SDIPEDFPAR MQLFADPDEW INDGDSVVVS PQGRVVAGPL HREAGILYAD IDVALVAPAR RALDVTGHYA RPDIFELHVR RSPAIPVHYI DE*	Nitrilase/cyanide hydratase and apolipoprotein N-acyltransferase [Pseudomonas mandelii JR-1]. ACCESSION AHZ68062
